# Supplementary material for: Hormonal and Reproductive Factors in Relation to Cardiovascular Events in Women with Early Rheumatoid Arthritis
Source: J Clin Med. 2022 Dec 27;12(1):208. doi: 10.3390/jcm12010208 (PMC9820904; doi:10.3390/jcm12010208)
Supplement: Supplementary file 1 [file jcm-12-00208-s001.zip]

Archive with 1 entries (1 files):
- jcm-2069971-supplementary.pdf
